# Supplementary material for: Physicochemical Stability of Nab-Paclitaxel (Pazenir) Infusion Dispersions in Original Glass Vials and EVA Infusion Bags
Source: Pharmaceutics. 2024 Oct 26;16(11):1372. doi: 10.3390/pharmaceutics16111372 (PMC11597360; doi:10.3390/pharmaceutics16111372)
Supplement: Supplementary file 1 [file pharmaceutics-16-01372-s001.zip]

Archive with 1 entries (1 files):
- pharmaceutics-3170362-supplementary.pdf
